# Supplementary material for: Dominance relationships in a family pack of captive arctic wolves (Canis lupus arctos): the influence of competition for food, age and sex
Source: PeerJ. 2016 Nov 22;4:e2707. doi: 10.7717/peerj.2707 (PMC5126626; doi:10.7717/peerj.2707)
Supplement: Data S1 [file peerj-04-2707-s001.xlsx]

## Sheet: dyad_generalized mixed model
dyad	observation days	age combination	age difference(months)	sex combination	rank distances	aggressive behaviours exchanged	dominant behaviours exchanged	submissive behaviours exchanged
macchia_viki	97	adult-adult	0	fm	1	1	7	1
macchia_maschera	31	adult-adult	61	mm	1	10	17	14
macchia_secondo	97	adult-adult	86	mm	2	5	7	14
macchia_sfregiato	97	adult-adult	61	mm	3	10	15	4
macchia_due	97	adult-subadult	97	mm	5	12	5	10
macchia_zampa	97	adult-subadult	97	mm	4	5	3	3
macchia_1beta	97	adult-subadult	97	fm	6	3	2	6
macchia_taglio	97	adult-subadult	97	mm	11	5	7	13
macchia_lacrima	97	adult-subadult	97	fm	8	7	4	3
macchia_cane	97	adult-subadult	97	fm	10	2	3	2
macchia_sosia	97	adult-subadult	109	fm	14	1	1	2
macchia_musolungo	97	adult-adult	86	mm	12	13	5	22
macchia_volpe	77	adult-subadult	97	fm	7	6	8	4
macchia_normale	31	adult-subadult	97	fm	9	1	2	1
macchia_musocorto	97	adult-subadult	97	fm	13	13	6	13
macchia_storto	31	adult-adult	61	mm	15	2	2	4
macchia_procione	65	adult-adult	73	mm	16	31	5	23
macchia_husky	31	adult-subadult	109	fm	17	2	4	1
viki_maschera	31	adult-adult	61	fm	2	5	6	1
viki_secondo	97	adult-adult	86	fm	3	0	7	3
viki_sfregiato	97	adult-adult	61	fm	4	6	5	2
viki_due	97	adult-subadult	97	fm	6	0	4	1
viki_zampa	97	adult-subadult	97	fm	5	2	3	0
viki_1beta	97	adult-subadult	97	ff	7	57	78	48
viki_taglio	97	adult-subadult	97	fm	12	2	1	2
viki_lacrima	97	adult-subadult	97	ff	9	53	38	27
viki_cane	97	adult-subadult	97	ff	11	3	4	1
viki_sosia	97	adult-subadult	109	ff	15	2	3	1
viki_musolungo	97	adult-adult	86	fm	13	1	4	5
viki_volpe	77	adult-subadult	97	ff	8	33	39	31
viki_normale	31	adult-subadult	97	ff	10	1	4	3
viki_musocorto	97	adult-subadult	97	ff	14	10	9	11
viki_storto	31	adult-adult	61	fm	16	1	1	4
viki_procione	65	adult-adult	73	fm	17	0	0	1
viki_husky	31	adult-subadult	109	ff	18	2	1	2
maschera_secondo	31	adult-adult	25	mm	1	0	1	4
maschera_sfregiato	31	adult-adult	0	mm	2	36	36	13
maschera_due	31	adult-subadult	36	mm	4	2	4	3
maschera_zampa	31	adult-subadult	36	mm	3	0	1	0
maschera_1beta	31	adult-subadult	36	fm	5	1	3	1
maschera_taglio	31	adult-subadult	36	mm	10	0	4	3
maschera_lacrima	31	adult-subadult	36	fm	7	1	6	1
maschera_cane	31	adult-subadult	36	fm	9	0	1	0
maschera_sosia	31	adult-subadult	48	fm	13	0	0	0
maschera_musolungo	31	adult-adult	25	mm	11	2	4	10
maschera_volpe	31	adult-subadult	36	fm	6	4	4	1
maschera_normale	31	adult-subadult	36	fm	8	0	0	0
maschera_musocorto	31	adult-subadult	36	fm	12	3	1	0
maschera_storto	31	adult-adult	0	mm	14	5	3	3
maschera_procione	31	adult-adult	12	mm	15	2	1	3
maschera_husky	31	adult-subadult	48	fm	16	1	0	4
secondo_sfregiato	97	adult-adult	25	mm	1	6	7	6
secondo_due	97	adult-subadult	11	mm	3	1	1	2
secondo_zampa	97	adult-subadult	11	mm	2	1	0	0
secondo_1beta	97	adult-subadult	11	fm	4	0	1	0
secondo_taglio	97	adult-subadult	11	mm	9	1	1	0
secondo_lacrima	97	adult-subadult	11	fm	6	1	1	2
secondo_cane	97	adult-subadult	11	fm	8	0	0	0
secondo_sosia	97	adult-subadult	23	fm	12	1	3	0
secondo_musolungo	97	adult-adult	0	mm	10	1	0	0
secondo_volpe	77	adult-subadult	11	fm	5	2	1	2
secondo_normale	31	adult-subadult	11	fm	7	0	0	0
secondo_musocorto	97	adult-subadult	11	fm	11	1	3	2
secondo_storto	31	adult-adult	25	mm	13	0	1	0
secondo_procione	65	adult-adult	13	mm	14	6	2	2
secondo_husky	31	adult-subadult	23	fm	15	0	1	0
sfregiato_due	97	adult-subadult	36	mm	2	2	2	1
sfregiato_zampa	97	adult-subadult	36	mm	1	0	0	0
sfregiato_1beta	97	adult-subadult	36	fm	3	0	2	0
sfregiato_taglio	97	adult-subadult	36	mm	8	7	5	7
sfregiato_lacrima	97	adult-subadult	36	fm	5	1	1	1
sfregiato_cane	97	adult-subadult	36	fm	7	1	0	0
sfregiato_sosia	97	adult-subadult	48	fm	11	2	2	1
sfregiato_musolungo	97	adult-adult	25	mm	9	5	2	10
sfregiato_volpe	77	adult-subadult	36	fm	4	1	2	2
sfregiato_normale	31	adult-subadult	36	fm	6	0	0	0
sfregiato_musocorto	97	adult-subadult	36	fm	10	9	1	2
sfregiato_storto	31	adult-adult	0	mm	12	3	1	1
sfregiato_procione	65	adult-adult	12	mm	13	6	1	5
sfregiato_husky	31	adult-subadult	48	fm	14	0	0	0
due_zampa	97	subadult-subadult	0	mm	1	0	1	0
due_1beta	97	subadult-subadult	0	fm	1	1	0	1
due_taglio	97	subadult-subadult	0	mm	6	0	0	1
due_lacrima	97	subadult-subadult	0	fm	3	1	0	0
due_cane	97	subadult-subadult	0	fm	5	1	0	0
due_sosia	97	subadult-subadult	12	fm	9	1	0	1
due_musolungo	97	adult-subadult	11	mm	7	0	0	0
due_volpe	77	subadult-subadult	0	fm	2	0	0	0
due_normale	31	subadult-subadult	0	fm	4	0	0	0
due_musocorto	97	subadult-subadult	0	fm	8	3	2	1
due_storto	31	adult-subadult	36	mm	10	0	0	0
due_procione	65	adult-subadult	24	mm	11	7	0	7
due_husky	31	subadult-subadult	12	fm	12	1	0	0
zampa_1beta	97	subadult-subadult	0	fm	2	2	1	0
zampa_taglio	97	subadult-subadult	0	mm	7	0	1	1
zampa_lacrima	97	subadult-subadult	0	fm	4	0	0	0
zampa_cane	97	subadult-subadult	0	fm	6	0	0	0
zampa_sosia	97	subadult-subadult	12	fm	10	4	1	1
zampa_musolungo	97	adult-subadult	11	mm	8	1	0	0
zampa_volpe	77	subadult-subadult	0	fm	3	2	0	0
zampa_normale	31	subadult-subadult	0	fm	5	1	0	0
zampa_musocorto	97	subadult-subadult	0	fm	9	0	1	0
zampa_storto	31	adult-subadult	36	mm	11	0	0	0
zampa_procione	65	adult-subadult	24	mm	12	1	2	2
zampa_husky	31	subadult-subadult	12	fm	13	1	1	1
1beta_lacrima	97	subadult-subadult	0	ff	2	1	7	1
1beta_cane	97	subadult-subadult	0	ff	4	14	4	1
1beta_sosia	97	subadult-subadult	12	ff	8	2	2	3
1beta_musolungo	97	adult-subadult	11	fm	6	3	0	0
1beta_volpe	77	subadult-subadult	0	ff	1	1	28	1
1beta_normale	31	subadult-subadult	0	ff	3	18	0	2
1beta_musocorto	97	subadult-subadult	0	ff	7	0	3	0
1beta_taglio	97	subadult-subadult	0	fm	5	2	0	0
1beta_storto	31	adult-subadult	36	fm	9	0	0	1
1beta_procione	65	adult-subadult	24	fm	10	0	0	1
1beta_husky	31	subadult-subadult	12	ff	11	0	0	0
taglio_lacrima	97	subadult-subadult	0	fm	3	0	0	0
taglio_cane	97	subadult-subadult	0	fm	1	1	3	0
taglio_sosia	97	subadult-subadult	12	fm	3	1	0	0
taglio_musolungo	97	adult-subadult	11	mm	1	0	0	0
taglio_volpe	77	subadult-subadult	0	fm	4	0	0	0
taglio_normale	31	subadult-subadult	0	fm	2	0	3	0
taglio_musocorto	97	subadult-subadult	0	fm	2	0	1	1
taglio_storto	31	adult-subadult	36	mm	4	7	2	5
taglio_procione	65	adult-subadult	24	mm	5	0	0	2
taglio_husky	31	subadult-subadult	12	fm	6	0	0	0
lacrima_cane	97	subadult-subadult	0	ff	2	5	11	6
lacrima_sosia	97	subadult-subadult	12	ff	6	1	2	0
lacrima_musolungo	97	adult-subadult	11	fm	4	2	0	3
lacrima_volpe	77	subadult-subadult	0	ff	1	21	17	9
lacrima_normale	31	subadult-subadult	0	ff	1	15	14	6
lacrima_musocorto	97	subadult-subadult	0	ff	5	29	31	16
lacrima_storto	31	adult-subadult	36	fm	7	0	0	1
lacrima_procione	65	adult-subadult	24	fm	8	1	0	1
lacrima_husky	31	subadult-subadult	12	ff	9	0	0	1
cane_sosia	97	subadult-subadult	12	ff	4	1	3	2
cane_musolungo	97	adult-subadult	11	fm	2	3	1	0
cane_volpe	77	subadult-subadult	0	ff	3	2	12	0
cane_normale	31	subadult-subadult	0	ff	1	0	0	0
cane_musocorto	97	subadult-subadult	0	ff	3	34	122	42
cane_storto	31	adult-subadult	36	fm	5	0	0	0
cane_procione	65	adult-subadult	24	fm	6	0	4	7
cane_husky	31	subadult-subadult	12	ff	7	0	0	0
sosia_musolungo	97	adult-subadult	23	fm	2	0	1	0
sosia_volpe	77	subadult-subadult	12	ff	7	1	0	0
sosia_normale	31	subadult-subadult	12	ff	5	0	0	0
sosia_musocorto	97	subadult-subadult	12	ff	1	7	11	13
sosia_storto	31	adult-subadult	48	fm	1	0	0	0
sosia_procione	65	adult-subadult	36	fm	2	1	1	1
sosia_husky	31	subadult-subadult	0	ff	3	0	0	0
musolungo_volpe	77	adult-subadult	11	fm	5	1	1	2
musolungo_normale	31	adult-subadult	11	fm	3	0	0	0
musolungo_musocorto	97	adult-subadult	11	fm	1	0	0	1
musolungo_storto	31	adult-adult	25	mm	3	1	0	0
musolungo_procione	65	adult-adult	13	mm	4	1	0	5
musolungo_husky	31	adult-subadult	23	fm	5	0	0	1
volpe_normale	31	subadult-subadult	0	ff	2	2	7	4
volpe_musocorto	77	subadult-subadult	0	ff	6	24	11	8
volpe_storto	31	adult-subadult	36	fm	8	0	0	2
volpe_procione	65	adult-subadult	24	fm	9	1	0	0
volpe_husky	31	subadult-subadult	12	ff	10	1	0	0
normale_musocorto	31	subadult-subadult	0	ff	4	3	1	1
normale_storto	31	adult-subadult	36	fm	6	1	0	2
normale_procione	31	adult-subadult	24	fm	7	0	0	0
normale_husky	31	subadult-subadult	12	ff	8	0	0	0
musocorto_storto	31	subadult-subadult	36	fm	2	0	0	2
musocorto_procione	65	subadult-subadult	24	fm	3	1	4	3
musocorto_husky	31	subadult-subadult	12	ff	4	7	3	0
storto_procione	31	adult-adult	12	mm	1	0	1	1
storto_husky	31	adult-subadult	48	fm	2	0	0	0
procione_husky	31	adult-subadult	36	fm	1	0	0	1

## Sheet: focal_glm
dyad	actor	observation days	age difference(months)	sex combination	Rank relationship(actor as subordinate= 0; actor as dominant = 1)	number of greetings
macchia_viki	macchia	97	0	fm	1	2
macchia_viki	viki	31	0	fm	0	4
macchia_maschera	macchia	31	61	mm	1	0
macchia_maschera	maschera	31	61	mm	0	11
macchia_secondo	macchia	97	86	mm	1	0
macchia_secondo	secondo	97	86	mm	0	5
macchia_sfregiato	macchia	97	61	mm	1	0
macchia_sfregiato	sfregiato	97	61	mm	0	11
macchia_due	macchia	97	97	mm	1	0
macchia_due	due	97	97	mm	0	0
macchia_zampa	macchia	97	97	mm	1	0
macchia_zampa	zampa	97	97	mm	0	2
macchia_1beta	macchia	77	97	fm	1	0
macchia_1beta	1beta	31	97	fm	0	6
macchia_taglio	macchia	97	97	mm	1	0
macchia_taglio	taglio	31	97	mm	0	2
macchia_lacrima	macchia	65	97	fm	1	0
macchia_lacrima	lacrima	31	97	fm	0	3
macchia_cane	macchia	31	97	fm	1	0
macchia_cane	cane	97	97	fm	0	1
macchia_sosia	macchia	97	109	fm	1	0
macchia_sosia	sosia	97	109	fm	0	13
macchia_musolungo	macchia	97	86	mm	1	0
macchia_musolungo	musolungo	97	86	mm	0	0
macchia_volpe	macchia	77	97	fm	1	0
macchia_volpe	volpe	77	97	fm	0	3
macchia_normale	macchia	31	97	fm	1	0
macchia_normale	normale	31	97	fm	0	0
macchia_musocorto	macchia	97	97	fm	1	0
macchia_musocorto	musocorto	77	97	fm	0	2
macchia_storto	macchia	31	61	mm	1	0
macchia_storto	storto	31	61	mm	0	0
macchia_procione	macchia	65	73	mm	1	0
macchia_procione	procione	65	73	mm	0	0
macchia_husky	macchia	31	109	fm	1	0
macchia_husky	husky	31	109	fm	0	2
viki_maschera	viki	31	61	fm	1	0
viki_maschera	maschera	31	61	fm	0	3
viki_secondo	viki	31	86	fm	1	0
viki_secondo	secondo	31	86	fm	0	5
viki_sfregiato	viki	31	61	fm	1	0
viki_sfregiato	sfregiato	31	61	fm	0	2
viki_due	viki	31	97	fm	1	0
viki_due	due	31	97	fm	0	0
viki_zampa	viki	31	97	fm	1	0
viki_zampa	zampa	31	97	fm	0	1
viki_1beta	viki	31	97	ff	1	0
viki_1beta	1beta	31	97	ff	0	5
viki_taglio	viki	31	97	fm	1	0
viki_taglio	taglio	31	97	fm	0	0
viki_lacrima	viki	31	97	ff	1	0
viki_lacrima	lacrima	97	97	ff	0	11
viki_cane	viki	97	97	ff	1	0
viki_cane	cane	97	97	ff	0	1
viki_sosia	viki	97	109	ff	1	0
viki_sosia	sosia	97	109	ff	0	2
viki_musolungo	viki	97	86	fm	1	0
viki_musolungo	musolungo	97	86	fm	0	2
viki_volpe	viki	77	97	ff	1	0
viki_volpe	volpe	77	97	ff	0	9
viki_normale	viki	31	97	ff	1	0
viki_normale	normale	31	97	ff	0	1
viki_musocorto	viki	97	97	ff	1	0
viki_musocorto	musocorto	97	97	ff	0	1
viki_storto	viki	31	61	fm	1	0
viki_storto	storto	31	61	fm	0	0
viki_procione	viki	65	73	fm	1	0
viki_procione	procione	65	73	fm	0	0
viki_husky	viki	31	109	ff	1	0
viki_husky	husky	31	109	ff	0	1
maschera_secondo	maschera	31	25	mm	1	0
maschera_secondo	secondo	31	25	mm	0	2
maschera_sfregiato	maschera	31	0	mm	1	0
maschera_sfregiato	sfregiato	31	0	mm	0	3
maschera_due	maschera	31	36	mm	1	0
maschera_due	due	31	36	mm	0	0
maschera_zampa	maschera	31	36	mm	1	0
maschera_zampa	zampa	31	36	mm	0	0
maschera_1beta	maschera	31	36	fm	1	0
maschera_1beta	1beta	31	36	fm	0	2
maschera_taglio	maschera	31	36	mm	1	0
maschera_taglio	taglio	31	36	mm	0	0
maschera_lacrima	maschera	31	36	fm	1	0
maschera_lacrima	lacrima	31	36	fm	0	2
maschera_cane	maschera	31	36	fm	1	0
maschera_cane	cane	31	36	fm	0	2
maschera_sosia	maschera	31	48	fm	1	0
maschera_sosia	sosia	31	48	fm	0	0
maschera_musolungo	maschera	31	25	mm	1	0
maschera_musolungo	musolungo	31	25	mm	0	0
maschera_volpe	maschera	31	36	fm	1	0
maschera_volpe	volpe	31	36	fm	0	1
maschera_normale	maschera	31	36	fm	1	0
maschera_normale	normale	31	36	fm	0	0
maschera_musocorto	maschera	31	36	fm	1	0
maschera_musocorto	musocorto	31	36	fm	0	0
maschera_storto	maschera	31	0	mm	1	0
maschera_storto	storto	31	0	mm	0	2
maschera_procione	maschera	31	12	mm	1	0
maschera_procione	procione	31	12	mm	0	0
maschera_husky	maschera	31	48	fm	1	0
maschera_husky	husky	31	48	fm	0	1
secondo_sfregiato	secondo	97	25	mm	1	3
secondo_sfregiato	sfregiato	97	25	mm	0	0
secondo_due	secondo	97	11	mm	1	0
secondo_due	due	97	11	mm	0	0
secondo_zampa	secondo	97	11	mm	1	0
secondo_zampa	zampa	97	11	mm	0	0
secondo_1beta	secondo	97	11	fm	1	0
secondo_1beta	1beta	97	11	fm	0	4
secondo_taglio	secondo	97	11	mm	1	0
secondo_taglio	taglio	97	11	mm	0	4
secondo_lacrima	secondo	97	11	fm	1	0
secondo_lacrima	lacrima	97	11	fm	0	1
secondo_cane	secondo	97	11	fm	1	0
secondo_cane	cane	97	11	fm	0	0
secondo_sosia	secondo	97	23	fm	1	0
secondo_sosia	sosia	97	23	fm	0	0
secondo_musolungo	secondo	97	0	mm	1	0
secondo_musolungo	musolungo	97	0	mm	0	0
secondo_volpe	secondo	77	11	fm	1	0
secondo_volpe	volpe	77	11	fm	0	0
secondo_normale	secondo	31	11	fm	1	0
secondo_normale	normale	31	11	fm	0	0
secondo_musocorto	secondo	97	11	fm	1	0
secondo_musocorto	musocorto	97	11	fm	0	0
secondo_storto	secondo	31	25	mm	1	0
secondo_storto	storto	31	25	mm	0	0
secondo_procione	secondo	65	13	mm	1	0
secondo_procione	procione	65	13	mm	0	0
secondo_husky	secondo	31	23	fm	1	0
secondo_husky	husky	31	23	fm	0	0
sfregiato_due	sfregiato	97	36	mm	1	0
sfregiato_due	due	97	36	mm	0	1
sfregiato_zampa	sfregiato	97	36	mm	1	0
sfregiato_zampa	zampa	97	36	mm	0	0
sfregiato_1beta	sfregiato	97	36	fm	1	0
sfregiato_1beta	1beta	97	36	fm	0	16
sfregiato_taglio	sfregiato	97	36	mm	1	0
sfregiato_taglio	taglio	97	36	mm	0	3
sfregiato_lacrima	sfregiato	97	36	fm	1	0
sfregiato_lacrima	lacrima	97	36	fm	0	2
sfregiato_cane	sfregiato	97	36	fm	1	0
sfregiato_cane	cane	97	36	fm	0	1
sfregiato_sosia	sfregiato	97	48	fm	1	0
sfregiato_sosia	sosia	97	48	fm	0	1
sfregiato_musolungo	sfregiato	97	25	mm	1	0
sfregiato_musolungo	musolungo	97	25	mm	0	1
sfregiato_volpe	sfregiato	77	36	fm	1	0
sfregiato_volpe	volpe	77	36	fm	0	3
sfregiato_normale	sfregiato	31	36	fm	1	0
sfregiato_normale	normale	31	36	fm	0	0
sfregiato_musocorto	sfregiato	97	36	fm	1	0
sfregiato_musocorto	musocorto	97	36	fm	0	0
sfregiato_storto	sfregiato	31	0	mm	1	0
sfregiato_storto	storto	31	0	mm	0	0
sfregiato_procione	sfregiato	65	12	mm	1	0
sfregiato_procione	procione	65	12	mm	0	0
sfregiato_husky	sfregiato	31	48	fm	1	0
sfregiato_husky	husky	31	48	fm	0	0
due_zampa	due	97	0	mm	0	0
due_zampa	zampa	97	0	mm	1	0
due_1beta	due	97	0	fm	1	0
due_1beta	1beta	97	0	fm	0	0
due_taglio	due	97	0	mm	1	0
due_taglio	taglio	97	0	mm	0	1
due_lacrima	due	97	0	fm	1	0
due_lacrima	lacrima	97	0	fm	0	0
due_cane	due	97	0	fm	1	0
due_cane	cane	97	0	fm	0	1
due_sosia	due	97	12	fm	1	0
due_sosia	sosia	97	12	fm	0	0
due_musolungo	due	97	11	mm	1	0
due_musolungo	musolungo	97	11	mm	0	0
due_volpe	due	77	0	fm	1	0
due_volpe	volpe	77	0	fm	0	0
due_normale	due	31	0	fm	1	0
due_normale	normale	31	0	fm	0	0
due_musocorto	due	97	0	fm	1	0
due_musocorto	musocorto	97	0	fm	0	0
due_storto	due	31	36	mm	1	0
due_storto	storto	31	36	mm	0	0
due_procione	due	65	24	mm	1	0
due_procione	procione	65	24	mm	0	0
due_husky	due	31	12	fm	1	0
due_husky	husky	31	12	fm	0	0
zampa_1beta	zampa	97	0	fm	1	1
zampa_1beta	1beta	97	0	fm	0	0
zampa_taglio	zampa	97	0	mm	1	1
zampa_taglio	taglio	97	0	mm	0	0
zampa_lacrima	zampa	97	0	fm	1	0
zampa_lacrima	lacrima	97	0	fm	0	0
zampa_cane	zampa	97	0	fm	1	0
zampa_cane	cane	97	0	fm	0	1
zampa_sosia	zampa	97	12	fm	1	0
zampa_sosia	sosia	97	12	fm	0	0
zampa_musolungo	zampa	97	11	mm	1	0
zampa_musolungo	musolungo	97	11	mm	0	0
zampa_volpe	zampa	77	0	fm	1	0
zampa_volpe	volpe	77	0	fm	0	0
zampa_normale	zampa	31	0	fm	1	0
zampa_normale	normale	31	0	fm	0	0
zampa_musocorto	zampa	97	0	fm	1	0
zampa_musocorto	musocorto	97	0	fm	0	0
zampa_storto	zampa	31	36	mm	1	0
zampa_storto	storto	31	36	mm	0	0
zampa_procione	zampa	65	24	mm	1	0
zampa_procione	procione	65	24	mm	0	0
zampa_husky	zampa	31	12	fm	1	0
zampa_husky	husky	31	12	fm	0	0
1beta_lacrima	1beta	97	0	ff	1	0
1beta_lacrima	lacrima	97	0	ff	0	2
1beta_cane	1beta	97	0	ff	1	0
1beta_cane	cane	97	0	ff	0	0
1beta_sosia	1beta	97	12	ff	1	0
1beta_sosia	sosia	97	12	ff	0	0
1beta_musolungo	1beta	97	11	fm	1	0
1beta_musolungo	musolungo	97	11	fm	0	0
1beta_volpe	1beta	77	0	ff	1	0
1beta_volpe	volpe	77	0	ff	0	3
1beta_normale	1beta	31	0	ff	1	0
1beta_normale	normale	31	0	ff	0	0
1beta_musocorto	1beta	97	0	ff	1	0
1beta_musocorto	musocorto	97	0	ff	0	0
1beta_taglio	1beta	97	0	fm	1	0
1beta_taglio	taglio	97	0	fm	0	0
1beta_storto	1beta	97	36	fm	1	0
1beta_storto	storto	97	36	fm	0	0
1beta_procione	1beta	65	24	fm	1	0
1beta_procione	procione	65	24	fm	0	0
1beta_husky	1beta	31	12	ff	1	0
1beta_husky	husky	31	12	ff	0	0
taglio_lacrima	taglio	97	0	fm	0	0
taglio_lacrima	lacrima	97	0	fm	1	1
taglio_cane	taglio	97	0	fm	0	0
taglio_cane	cane	97	0	fm	1	0
taglio_sosia	taglio	97	12	fm	1	0
taglio_sosia	sosia	97	12	fm	0	0
taglio_musolungo	taglio	97	11	mm	1	0
taglio_musolungo	musolungo	97	11	mm	0	0
taglio_volpe	taglio	77	0	fm	0	0
taglio_volpe	volpe	77	0	fm	1	1
taglio_normale	taglio	31	0	fm	0	0
taglio_normale	normale	31	0	fm	1	0
taglio_musocorto	taglio	97	0	fm	1	0
taglio_musocorto	musocorto	97	0	fm	0	0
taglio_storto	taglio	31	36	mm	1	0
taglio_storto	storto	31	36	mm	0	0
taglio_procione	taglio	65	24	mm	1	0
taglio_procione	procione	65	24	mm	0	0
taglio_husky	taglio	31	12	fm	1	0
taglio_husky	husky	31	12	fm	0	0
lacrima_cane	lacrima	97	0	ff	1	0
lacrima_cane	cane	97	0	ff	0	0
lacrima_sosia	lacrima	97	12	ff	1	0
lacrima_sosia	sosia	97	12	ff	0	0
lacrima_musolungo	lacrima	97	11	fm	1	0
lacrima_musolungo	musolungo	97	11	fm	0	0
lacrima_volpe	lacrima	77	0	ff	0	2
lacrima_volpe	volpe	77	0	ff	1	0
lacrima_normale	lacrima	31	0	ff	1	0
lacrima_normale	normale	31	0	ff	0	0
lacrima_musocorto	lacrima	97	0	ff	1	0
lacrima_musocorto	musocorto	97	0	ff	0	0
lacrima_storto	lacrima	31	36	fm	1	0
lacrima_storto	storto	31	36	fm	0	0
lacrima_procione	lacrima	65	24	fm	1	0
lacrima_procione	procione	65	24	fm	0	0
lacrima_husky	lacrima	31	12	ff	1	0
lacrima_husky	husky	31	12	ff	0	0
cane_sosia	cane	97	12	ff	1	0
cane_sosia	sosia	97	12	ff	0	0
cane_musolungo	cane	97	11	fm	1	0
cane_musolungo	musolungo	97	11	fm	0	0
cane_volpe	cane	77	0	ff	0	0
cane_volpe	volpe	77	0	ff	1	0
cane_normale	cane	31	0	ff	0	0
cane_normale	normale	31	0	ff	1	0
cane_musocorto	cane	97	0	ff	1	0
cane_musocorto	musocorto	97	0	ff	0	1
cane_storto	cane	31	36	fm	1	0
cane_storto	storto	31	36	fm	0	0
cane_procione	cane	65	24	fm	1	0
cane_procione	procione	65	24	fm	0	0
cane_husky	cane	31	12	ff	1	0
cane_husky	husky	31	12	ff	0	0
sosia_musolungo	sosia	97	23	fm	0	0
sosia_musolungo	musolungo	97	23	fm	1	0
sosia_volpe	sosia	77	12	ff	0	0
sosia_volpe	volpe	77	12	ff	1	0
sosia_normale	sosia	31	12	ff	0	0
sosia_normale	normale	31	12	ff	1	0
sosia_musocorto	sosia	97	12	ff	0	0
sosia_musocorto	musocorto	97	12	ff	1	0
sosia_storto	sosia	97	48	fm	1	0
sosia_storto	storto	97	48	fm	0	0
sosia_procione	sosia	65	36	fm	1	0
sosia_procione	procione	65	36	fm	0	0
sosia_husky	sosia	31	0	ff	1	0
sosia_husky	husky	31	0	ff	0	0
musolungo_volpe	musolungo	77	11	fm	0	0
musolungo_volpe	volpe	77	11	fm	1	0
musolungo_normale	musolungo	31	11	fm	0	0
musolungo_normale	normale	31	11	fm	1	0
musolungo_musocorto	musolungo	97	11	fm	1	0
musolungo_musocorto	musocorto	97	11	fm	0	0
musolungo_storto	musolungo	97	25	mm	1	0
musolungo_storto	storto	97	25	mm	0	0
musolungo_procione	musolungo	65	13	mm	1	0
musolungo_procione	procione	65	13	mm	0	0
musolungo_husky	musolungo	31	23	fm	1	0
musolungo_husky	husky	31	23	fm	0	0
volpe_normale	volpe	31	0	ff	1	0
volpe_normale	normale	31	0	ff	0	1
volpe_musocorto	volpe	77	0	ff	1	0
volpe_musocorto	musocorto	77	0	ff	0	0
volpe_storto	volpe	31	36	fm	1	0
volpe_storto	storto	31	36	fm	0	0
volpe_procione	volpe	65	24	fm	1	0
volpe_procione	procione	65	24	fm	0	0
volpe_husky	volpe	31	12	ff	1	0
volpe_husky	husky	31	12	ff	0	0
normale_musocorto	normale	31	0	ff	1	0
normale_musocorto	musocorto	31	0	ff	0	0
normale_storto	normale	31	36	fm	1	0
normale_storto	storto	31	36	fm	0	0
normale_procione	normale	31	24	fm	1	0
normale_procione	procione	31	24	fm	0	0
normale_husky	normale	31	12	ff	1	0
normale_husky	husky	31	12	ff	0	0
musocorto_storto	musocorto	97	36	fm	1	0
musocorto_storto	storto	97	36	fm	0	0
musocorto_procione	musocorto	65	24	fm	1	0
musocorto_procione	procione	65	24	fm	0	0
musocorto_husky	musocorto	31	12	ff	1	0
musocorto_husky	husky	31	12	ff	0	0
storto_procione	storto	31	12	mm	1	0
storto_procione	procione	31	12	mm	0	0
storto_husky	storto	31	48	fm	1	0
storto_husky	husky	31	48	fm	0	0
procione_husky	procione	31	36	fm	1	0
procione_husky	husky	31	36	fm	0	0
