# Supplementary material for: Dominance relationships in a family pack of captive arctic wolves (Canis lupus arctos): the influence of competition for food, age and sex
Source: PeerJ. 2016 Nov 22;4:e2707. doi: 10.7717/peerj.2707 (PMC5126626; doi:10.7717/peerj.2707)
Supplement: Supplemental Information 1 [file peerj-04-2707-s002.xlsx]

## Sheet: Greeting
*	macchia	viki	maschera	secondo	sfregiato	due	zampa	uno beta	taglio	lacrima	cane	sosia	muso lungo	volpe	normale	muso corto	storto	procione	husky
macchia	*	2	0	0	0	0	0	0	0	0	0	0	0	0	0	0	0	0	0
viki	4	*	0	0	0	0	0	0	0	0	0	0	0	0	0	0	0	0	0
maschera	11	3	*	0	0	0	0	0	0	0	0	0	0	0	0	0	0	0	0
secondo	5	5	2	*	3	0	0	0	0	0	0	0	0	0	0	0	0	0	0
sfregiato	11	2	3	0	*	0	0	0	0	0	0	0	0	0	0	0	0	0	0
due	2	1	0	0	0	*	0	1	1	0	0	0	0	0	0	0	0	0	0
zampa	0	0	0	0	1	0	*	0	0	0	0	0	0	0	0	0	0	0	0
uno beta	6	5	2	4	16	0	0	*	0	0	0	0	0	0	0	0	0	0	0
taglio	2	0	0	4	3	0	1	0	*	0	0	0	0	0	0	0	0	0	0
lacrima	3	11	2	1	2	0	0	2	1	*	0	0	0	2	0	0	0	0	0
cane	1	1	2	0	1	1	1	0	0	0	*	0	0	0	0	0	0	0	0
sosia	13	2	0	0	1	0	0	0	0	0	0	*	0	0	0	0	0	0	0
muso lungo	0	2	0	0	1	0	0	0	0	0	0	0	*	0	0	0	0	0	0
volpe	3	9	1	0	3	0	0	3	1	0	0	0	0	*	0	0	0	0	0
normale	0	1	0	0	0	0	0	0	0	0	0	0	0	1	*	0	0	0	0
muso corto	2	1	0	0	0	0	0	0	0	0	1	0	0	0	0	*	0	0	0
storto	0	0	2	0	0	0	0	0	0	0	0	0	0	0	0	0	*	0	0
procione	0	0	0	0	0	0	0	0	0	0	0	0	0	0	0	0	0	*	0
husky	2	1	1	0	0	0	0	0	0	0	0	0	0	0	0	0	0	0	*
							1
										58

## Sheet: Dominance_non-feeding_context
*	macchia	viki	maschera	secondo	sfregiato	due	zampa	uno beta	taglio	lacrima	cane	sosia	muso lungo	volpe	normale	muso corto	storto	procione	husky
macchia	*	5	12	3	8	2	0	1	3	3	0	0	1	1	0	0	1	2	2
viki	1	*	6	3	5	3	3	43	1	26	2	0	4	23	2	7	0	0	1
maschera	0	0	*	1	33	4	1	2	4	6	0	0	4	4	0	0	3	1	0
secondo	0	0	0	*	4	1	0	1	1	1	0	3	0	1	0	3	0	0	1
sfregiato	0	0	0	1	*	2	0	2	4	0	0	0	2	0	0	1	1	0	0
due	0	0	0	0	0	*	1	0	0	0	0	0	0	0	0	0	0	0	0
zampa	0	0	0	0	0	0	*	1	1	0	0	0	0	0	0	1	0	2	0
uno beta	0	0	0	0	0	0	0	*	0	6	1	2	0	22	0	1	0	0	0
taglio	0	0	0	0	0	0	0	0	*	0	2	0	0	0	3	1	2	0	0
lacrima	0	0	0	0	0	0	0	0	0	*	5	1	0	0	4	20	0	0	0
cane	0	0	0	0	0	0	0	0	0	0	*	2	1	12	0	76	0	1	0
sosia	0	0	0	0	0	0	0	0	0	0	1	*	0	0	0	8	0	0	0
muso lungo	0	0	0	0	0	0	0	0	0	0	0	0	*	1	0	0	0	0	0
volpe	0	0	0	0	0	0	0	0	0	9	0	0	0	*	0	8	0	0	0
normale	0	0	0	0	0	0	0	0	0	0	0	0	0	0	*	0	0	0	0
muso corto	0	0	0	0	0	0	0	0	0	0	0	3	0	0	0	*	0	3	0
storto	0	0	0	0	0	0	0	0	0	0	0	0	0	0	0	0	*	0	0
procione	0	0	0	0	0	0	0	0	0	0	0	0	0	0	0	0	0	*	0
husky	0	0	0	0	0	0	0	0	0	0	0	0	0	0	0	2	0	0	*

## Sheet: Aggression_non-feeding_context
*	macchia	viki	maschera	secondo	sfregiato	due	zampa	uno beta	taglio	lacrima	cane	sosia	muso lungo	volpe	normale	muso corto	storto	procione	husky
macchia	*	0	9	1	8	3	2	0	2	4	0	0	0	3	0	1	1	2	1
viki	0	*	0	0	2	0	0	38	2	48	1	0	0	22	0	5	0	0	0
maschera	0	3	*	0	30	1	0	0	0	1	0	0	2	0	0	0	4	2	1
secondo	0	0	0	*	2	0	0	0	0	0	0	0	1	1	0	1	0	2	0
sfregiato	0	1	0	2	*	0	0	0	4	1	1		2	0	0	1	2	2	0
due	0	0	1	0	0	*	0	0	0	0	0	1	0	0	0	0	0	3	0
zampa	0	0	0	0	0	0	*	0	0	0	0	0	0	0	0	0	0	1	0
uno beta	0	0	1	0	0	0	1	*	0	12	1	0	0	16	0	2	0	0	0
taglio	0	0	0	0	0	0	0	0	*	0	1	1	0	0	0	0	6	0	0
lacrima	0	0	0	0	0	0	0	0	0	*	5	0	0	1	9	24	0	0	0
cane	0	0	0	0	0	1	0	0	0	0	*	1	0	0	0	24	0	0	0
sosia	0	0	0	0	1	0	0	0	0	0	0	*	0	0	0	7	0	0	0
muso lungo	0	0	0	0	0	0	0	0	0	0	0	0	*	1	0	0	0	1	0
volpe	0	0	4	0	1	0	0	0	0	8	1	0	0	*	1	8	0	0	0
normale	0	0	0	0	0	0	0	0	0	0	0	0	0	0	*	3	0	0	0
muso corto	0	0	3	0	5	0	0	0	0	1	2	0	0	2	0	*	0	0	0
storto	0	0	1	0	0	0	0	0	0	0	0	0	0	0	0	0	*	0	0
procione	0	0	0	0	0	0	0	0	0	0	0	0	0	0	0	0	0	*	0
husky	0	0	0	0	0	1	0	0	0	0	0	0	0	0	0	3	0	0	*

## Sheet: Submission_non-feeding_context
*	macchia	viki	maschera	secondo	sfregiato	due	zampa	uno beta	taglio	lacrima	cane	sosia	muso lungo	volpe	normale	muso corto	storto	procione	husky
macchia	*	0	0	0	0	0	0	0	0	0	0	0	0	0	0	0	0	0	0
viki	0	*	0	0	0	0	0	0	0	0	0	0	0	0	0	0	0	0	0
maschera	10	1	*	0	0	0	0	0	0	0	0	0	0	0	0	0	0	0	0
secondo	11	3	4	*	1	0	0	0	0	0	0	0	0	0	0	0	0	0	0
sfregiato	3	2	9	3	*	0	0	0	0	0	0	0	0	0	0	0	0	0	0
due	5	1	2	2	0	*	0	0	0	0	0	0	0	0	0	0	0	0	0
zampa	0	0	0	0	0	0	*	0	0	0	0	0	0	0	0	0	0	0	0
uno beta	2	27	1	0	0	0	0	*	0	0	0	0	0	0	0	0	0	0	0
taglio	4	2	2	0	5	0	1	0	*	0	0	0	0	0	0	0	1	0	0
lacrima	3	19	1	1	1	0	0	0	0	*	0	0	0	4	0	0	0	0	0
cane	1	1	0	0	0	0	0	1	0	4	*	0	0	0	0	0	0	0	0
sosia	0	1	0	0	0	0	1	0	0	0	1	*	0	0	0	10	0	0	0
muso lungo	7	4	9	0	9	0	0	0	0	2	0	0	*	0	0	0	0	0	0
volpe	0	23	1	2	0	0	0	1	0	0	0	0	1	*	0	0	0	0	0
normale	0	2	0	0	0	0	0	0	0	2	0	0	0	0	*	0	0	0	0
muso corto	1	8	0	2	0	0	0	1	1	15	28	2	1	5	1	*	0	0	0
storto	1	2	3	0	0	0	0	1	4	1	0	0	0	2	2	2	*	0	0
procione	6	1	3	1	3	5	2	1	2	0	3	0	3	0	0	1	0	*	0
husky	1	2	4	0	0	0	0	0	0	1	0	0	0	0	0	0	0	0	*

## Sheet: Dominance_feeding_context
*	macchia	viki	maschera	secondo	sfregiato	due	zampa	uno beta	taglio	lacrima	cane	sosia	muso lungo	volpe	normale	muso corto	storto	procione	husky
macchia	*	0	5	4	7	3	3	1	4	1	3	1	4	7	2	6	1	3	2
viki	1	*	0	4	0	1	0	35	0	12	2	3	0	16	2	2	1	0	0
maschera	0	0	*	0	3	0	0	1	0	0	1	0	0	0	0	1	0	0	0
secondo	0	0	0	*	1	0	0	0	0	0	0	0	0	0	0	0	1	2	0
sfregiato	0	0	0	1	*	0	0	0	0	1	0	2	0	2	0	0	0	1	0
due	0	0	0	0	0	*	0	0	0	0	0	0	0	0	0	2	0	0	0
zampa	0	0	0	0	0	0	*	0	0	0	0	0	0	0	0	0	0	0	1
uno beta	0	0	0	0	0	0	0	*	0	1	2	0	0	6	0	2	0	0	0
taglio	0	0	0	0	1	0	0	0	*	0	0	0	0	0	0	0	0	0	0
lacrima	0	0	0	0	0	0	0	0	0	*	6	1	0	0	10	11	0	0	0
cane	0	0	0	0	0	0	0	1	1	0	*	0	0	0	0	46	0	3	0
sosia	0	0	0	0	0	0	1	0	0	0	0	*	1	0	0	0	0	1	0
muso lungo	0	0	0	0	0	0	0	0	0	0	0	0	*	0	0	0	0	0	0
volpe	0	0	0	0	0	0	0	0	0	8	0	0	0	*	7	3	0	0	0
normale	0	0	0	0	0	0	0	0	0	0	0	0	0	0	*	1	0	0	0
muso corto	0	0	0	0	0	0	0	0	0	0	0	0	0	0	0	*	0	1	0
storto	0	0	0	0	0	0	0	0	0	0	0	0	0	0	0	0	*	1	0
procione	0	0	0	0	0	0	0	0	0	0	0	0	0	0	0	0	0	*	0
husky	0	0	0	0	0	0	0	0	0	0	0	0	0	0	0	1	0	0	*

## Sheet: Aggression_feeding_context
*	macchia	viki	maschera	secondo	sfregiato	due	zampa	uno beta	taglio	lacrima	cane	sosia	muso lungo	volpe	normale	muso corto	storto	procione	husky
macchia	*	0	1	4	2	7	3	3	3	3	2	1	12	3	1	12	1	27	0
viki	1	*	2	0	1	0	2	18	0	5	2	2	1	11	1	5	1	0	1
maschera	0	0	*	0	6	0	0	0	0	0	0	0	0	0	0	0	0	0	0
secondo	0	0	0	*	0	1	0	0	1	1	0	1	0	0	0	0	0	4	0
sfregiato	0	2	0	2	*	1	0	0	2	0	0	1	3	0	0	3	1	4	0
due	2	0	0	0	1	*	0	1	0	1	0	0	0	0	0	2	0	4	0
zampa	0	0	0	1	0	0	*	0	0	0	0	2	0	0	0	0	0	0	0
uno beta	0	1	0	0	0	0	1	*	1	2	1	2	1	2	0	0	0	0	0
taglio	0	0	0	0	1	0	0	0	*	0	0	0	0	0	0	0	1	0	0
lacrima	0	0	0	0	0	0	0	0	0	*	0	1	1	0	6	4	0	1	0
cane	0	0	0	0	0	0	0	0	0	0	*	0	2	0	0	5	0	0	0
sosia	0	0	0	0	0	0	2	1	0	0	0	*	0	0	0	0	0	1	0
muso lungo	1	0	0	0	0	0	1	0	0	1	1	0	*	0	0	0	0	0	0
volpe	0	0	0	1	0	0	2	0	0	12	1	1	0	*	1	14	0	1	1
normale	0	0	0	0	0	0	1	0	0	0	0	0	0	0	*	0	1	0	0
muso corto	0	0	0	0	0	1	0	0	0	0	3	0	0	0	0	*	0	0	2
storto	0	0	0	0	0	0	0	0	0	0	0	0	1	0	0	0	*	0	0
procione	2	0	0	0	0	0	0	0	0	0	0	0	0	0	0	1	0	*	0
husky	1	1	0	0	0	0	1	0	0	0	0	0	0	0	0	2	0	0	*

## Sheet: Submission_feeding_context
*	macchia	viki	maschera	secondo	sfregiato	due	zampa	uno beta	taglio	lacrima	cane	sosia	muso lungo	volpe	normale	muso corto	storto	procione	husky
macchia	*	1	0	0	0	0	0	0	0	0	0	0	0	0	0	0	0	0	0
viki	0	*	0	0	0	0	0	0	0	0	0	0	0	0	0	0	0	0	0
maschera	4	0	*	0	0	0	0	0	0	0	0	0	0	0	0	0	0	0	0
secondo	3	0	0	*	1	0	0	0	0	0	0	0	0	0	0	0	0	0	0
sfregiato	1	0	4	1	*	0	0	0	0	0	0	0	0	0	0	0	0	0	0
due	5	0	1	0	1	*	0	0	0	0	0	0	0	0	0	0	0	0	0
zampa	3	0	0	0	0	0	*	0	0	0	0	0	0	0	0	0	0	0	0
uno beta	4	21	0	0	0	1	0	*	0	0	0	0	0	0	0	0	0	0	0
taglio	9	0	1	0	2	1	0	0	*	0	0	0	0	0	0	0	0	0	0
lacrima	0	8	0	1	0	0	0	1	0	*	0	0	1	5	0	0	0	0	0
cane	1	0	0	0	0	0	0	2	0	2	*	1	0	0	0	0	0	0	0
sosia	2	0	0	0	1	1	0	0	0	0	0	*	0	0	0	1	0	0	0
muso lungo	15	1	1	0	1	0	0	1	0	0	0	0	*	1	0	0	0	0	0
volpe	4	8	0	0	2	0	0	1	0	0	0	0	0	*	0	0	0	0	0
normale	1	1	0	0	0	0	0	0	0	4	0	0	0	4	*	0	0	0	0
muso corto	12	3	0	0	2	1	0	0	0	1	14	0	0	3	0	*	0	0	0
storto	3	2	0	0	1	0	0	0	0	0	0	0	0	0	0	0	*	0	0
procione	17	0	0	1	2	2	0	0	0	1	4	1	2	0	0	2	1	*	0
husky	0	0	0	0	0	0	1	0	0	0	0	0	1	0	0	0	0	1	*
